# Supplementary material for: Entomological Survey and Leishmania (Leishmania) mexicana Prevalence in Sand Fly Species during an Outbreak of Cutaneous Leishmaniasis in Quintana Roo State, Mexico
Source: Trop Med Infect Dis. 2023 Oct 5;8(10):465. doi: 10.3390/tropicalmed8100465 (PMC10610947; doi:10.3390/tropicalmed8100465)
Supplement: Supplementary file 1 [file tropicalmed-08-00465-s001.zip]

Archive with 1 entries (1 files):
- tropicalmed-2613156-supplementary.pdf
